# Supplementary material for: A Stand-Alone Microfluidic Chip for Long-Term Cell Culture
Source: Micromachines (Basel). 2023 Jan 14;14(1):207. doi: 10.3390/mi14010207 (PMC9863834; doi:10.3390/mi14010207)
Supplement: Supplementary file 1 [file micromachines-14-00207-s001.zip]

Archive with 4 entries (4 files):
- Supplementary Information.pdf
- Video S1.avi
- Video S2.avi
- Video S3.avi
